# Supplementary material for: Initial Response of Pentaerythritol Tetranitrate (PETN) under the Coupling Effect of Preheating, Shock and Defect via the Molecular Dynamics Simulations with the Multiscale Shock Technique Method
Source: Molecules. 2023 Mar 24;28(7):2911. doi: 10.3390/molecules28072911 (PMC10096352; doi:10.3390/molecules28072911)
Supplement: Supplementary file 1 [file molecules-28-02911-s001.zip]

Archive with 1 entries (1 files):
- molecules-2256215-supplementary.docx
